# Supplementary material for: Prevalence and Determinants of COVID-19 Vaccine Acceptance in South East Asia: A Systematic Review and Meta-Analysis of 1,166,275 Respondents
Source: Trop Med Infect Dis. 2022 Nov 9;7(11):361. doi: 10.3390/tropicalmed7110361 (PMC9696885; doi:10.3390/tropicalmed7110361)
Supplement: Supplementary file 1 [file tropicalmed-07-00361-s001.zip]

Archive with 1 entries (1 files):
- tropicalmed-1948369-supplementary.pdf
